# Supplementary material for: Effects of Litsea cubeba Essential Oil–Chitosan/Corn Starch Composite Films on the Quality and Shelf-Life of Strawberry (Fragaria × ananassa)
Source: Foods. 2024 Feb 16;13(4):599. doi: 10.3390/foods13040599 (PMC10888304; doi:10.3390/foods13040599)
Supplement: Supplementary file 1 [file foods-13-00599-s001.zip]

Archive with 1 entries (1 files):
- foods-2833630-supplementary.pdf
